# Supplementary material for: The NbCBP1-NbSAMS1 Module Promotes Ethylene Accumulation to Enhance Nicotiana benthamiana Resistance to Phytophthora parasitica Under High Potassium Status
Source: Int J Mol Sci. 2025 Feb 6;26(3):1384. doi: 10.3390/ijms26031384 (PMC11818782; doi:10.3390/ijms26031384)
Supplement: Supplementary file 1 [file ijms-26-01384-s001.zip]

Archive with 7 entries (7 files):
- Figure_S1_SuppInfo.pdf
- Figure_S2_SuppInfo.pdf
- Figure_S3_SuppInfo.pdf
- Table_S1_SuppInfo.xlsx
- Table_S2_SuppInfo.xlsx
- Table_S3_SuppInfo.xlsx
- Table_S4_SuppInfo.xlsx
