# Supplementary material for: The NbCBP1-NbSAMS1 Module Promotes Ethylene Accumulation to Enhance Nicotiana benthamiana Resistance to Phytophthora parasitica Under High Potassium Status
Source: Int J Mol Sci. 2025 Feb 6;26(3):1384. doi: 10.3390/ijms26031384 (PMC11818782; doi:10.3390/ijms26031384)
Supplement: Supplementary file 1 [file ijms-26-01384-s001.zip › Table_S1_SuppInfo.xlsx]

## Sheet: Table S1
		Table S1 : The content of N, P and K nutrient elements in the N. benthamiana leaves
			K content (g/kg)	mean	STD			N content (g/kg)	mean	STD			P content (g/kg)	mean	STD
		HK1	52.1749	52.33*	0.9		HK1	51.64	50.78*	0.78		HK1	6.24851	6.6*	0.53
		HK2	51.599				HK2	49.81				HK2	6.29767
		HK3	51.9144				HK3	50.56				HK3	7.37727
		HK4	53.6352				HK4	51.09				HK4	6.48
		LK1	21.4613	22.40*	2.32		LK1	52.15	50.73*	1.09		LK1	6.41	6.64*	0.41
		LK2	20.1501				LK2	51.11				LK2	7.12
		LK3	25.5919				LK3	50.54				LK3	6.81
		LK4	22.41				LK4	49.12				LK4	6.21
		Means followed by the "*" differ significantly with others; *: P < 0.05
