# Supplementary material for: The NbCBP1-NbSAMS1 Module Promotes Ethylene Accumulation to Enhance Nicotiana benthamiana Resistance to Phytophthora parasitica Under High Potassium Status
Source: Int J Mol Sci. 2025 Feb 6;26(3):1384. doi: 10.3390/ijms26031384 (PMC11818782; doi:10.3390/ijms26031384)
Supplement: Supplementary file 1 [file ijms-26-01384-s001.zip › Table_S2_SuppInfo.xlsx]

## Sheet: Sheet1
	Table S2: Hoagland's nutrient solution components
	Compound	Molecular Weight (g/mol)	Concentration (mg/L)
	Essential Elements
	Ca(NO₃)₂·4H₂O	236.15	1180
	KNO₃	101.1	506
	NH₄NO₃	80.04	80.04
	KH₂PO₄·2H₂O	136.09	136
	MgSO₄·7H₂O	246.47	493
	FeSO₄·7H₂O	278.02	700
	Trace Elements
	EDTA-Na₂	372.24	930
	MnCl₂·4H₂O	268.81	1.81
	ZnSO₄·7H₂O	287.55	0.22
	CuSO₄·5H₂O	249.68	0.08
	H₂MoO₄·H₂O	179.97	0.02
	H₃BO₄	61.8	2.86
