# Supplementary material for: The NbCBP1-NbSAMS1 Module Promotes Ethylene Accumulation to Enhance Nicotiana benthamiana Resistance to Phytophthora parasitica Under High Potassium Status
Source: Int J Mol Sci. 2025 Feb 6;26(3):1384. doi: 10.3390/ijms26031384 (PMC11818782; doi:10.3390/ijms26031384)
Supplement: Supplementary file 1 [file ijms-26-01384-s001.zip › Table_S3_SuppInfo.xlsx]

## Sheet: Table S2
		Table S3: List of Primers and their Specific Purposes
		Name	Primers	Purpose
		NbCBP1-vigs-F	gtgagtaaggttaccgaattcATAATGTTGGAAGT	VIGS of NbCBP1
		NbCBP1-vigs-R	cgtgagctcggtaccggatccTCAAGTCCTACCCAT
		F-CBP1 PBIN	ACGAGCTGTACAAGGGTACCATGGCCAAACCTCCGACCGATTC	Overexpression of NbCBP1
		R-CBP1 PBIN	CTAGTTCATCTAGAGGATCCTCAAGTCCTACCCATCATCTTCT
		F-SAM V	gtgagtaaggttaccgaattcACAAACATGGTTAT	VIGS of NbSAMS1
		R-SAM V	cgtgagctcggtaccggatccCTTAGTGGCCAAAA
		F-MYC SAM	TATCTAGAACTAGTGGATCcATGGAAACTTTCTTGT	Overexpression of NbSAMS1
		R-MYC SAM	CCCTTGCTCACCATGTCGAcTTAAGCTTTTGGCTT
		F-q-SAMS1	ACCAGATTGCCCAGGACTTG	Primers for RT-qPCR
		R-q-SAMS1	AAGCGACCTGATGGGTTGAG
		F-Q SAMS1 V	CCACTGTCGACTATGAGAAG
		R-Q SAMS1 V	CTCTGGGGTTTCATCAGTG
		Q-VCBP1F	CAAACCTCCGACCGATTCCA
		Q-VCBP1R	CAGAATTGCGCCAAGCTCAG
		F-q-CBP	TGTTGGAAGTTGACACTGAT
		R-q-CBP	CCGTGATCTTACCGTTTTTG
		F- AD SAMS1	ccatggaggccagtgaattcATGGAAACTTTCTTG	Primers for Y2H
		R AD SAMS1	agctcgagctcgatggatccTTAAGCTTTTGGCTT
		F- BD CBP1	tggccatggaggccgaattcATGGCCAAACCTCC
		R BD CBP1	tgcggccgctgcaggtcgacTCAAGTCCTACCCAT
