# Supplementary material for: The NbCBP1-NbSAMS1 Module Promotes Ethylene Accumulation to Enhance Nicotiana benthamiana Resistance to Phytophthora parasitica Under High Potassium Status
Source: Int J Mol Sci. 2025 Feb 6;26(3):1384. doi: 10.3390/ijms26031384 (PMC11818782; doi:10.3390/ijms26031384)
Supplement: Supplementary file 1 [file ijms-26-01384-s001.zip › Table_S4_SuppInfo.xlsx]

## Sheet: Table S3
Table S4: SAMS1-CBP1 Molecular Docking Information
##	SAM				CBP				interface	ΔiG	ΔiG
CBP-SAM	Range	iNat	iNres	SurfaceÅ2	Range	iNat	iNres	SurfaceÅ2	area,Å2	kcal/mol	P-value
1	A	259	81	25433	B	259	79	17162	2514.2	-16.1	0.368
Hydrogenbonds						Salt bridges
##	SAMS1	Dist. [Å]	CBP1			##	SAMS1	Dist. [Å]	CBP1
1	A:LYS 331[ NZ ]	2.66	B:GLU 2[ OE2]			1	A:LYS 331[ NZ ]	2.76	B:GLU 2[ OE1]
2	A:GLN 305[ NE2]	2.83	B:THR 7[ O ]			2	A:LYS 331[ NZ ]	2.66	B:GLU 2[ OE2]
3	A:SER 317[ OG ]	2.69	B:THR 7[ OG1]			3	A:ARG 252[ NH2]	3.62	B:GLU 43[ OE1]
4	A:SER 307[ OG ]	3.31	B:THR 7[ OG1]			4	A:ARG 252[ NH1]	2.61	B:GLU 43[ OE1]
5	A:GLN 123[ NE2]	2.77	B:GLU 9[ OE2]			5	A:ARG 252[ NH2]	2.58	B:GLU 43[ OE2]
6	A:ARG 252[ NH1]	2.61	B:GLU 43[ OE1]			6	A:ARG 252[ NH1]	3.17	B:GLU 43[ OE2]
7	A:ARG 252[ NH2]	2.58	B:GLU 43[ OE2]			7	A:LYS 47[ NZ ]	3.50	B:GLU 97[ OE2]
8	A:ALA 247[ N ]	2.85	B:GLU 56[ OE2]			8	A:LYS 169[ NZ ]	2.69	B:ASP 122[ OD1]
9	A:LYS 47[ NZ ]	2.85	B:ASN 95[ O ]			9	A:LYS 169[ NZ ]	2.73	B:ASP 122[ OD2]
10	A:LYS 47[ NZ ]	2.78	B:ASN 95[ OD1]			10	A:GLU 97[ OE2]	3.50	B:LYS 47[ NZ ]
11	A:THR 48[ OG1]	2.69	B:GLU 97[ OE2]			11	A:ASP 122[ OD1]	2.69	B:LYS 169[ NZ ]
12	A:LYS 169[ NZ ]	2.69	B:ASP 122[ OD1]			12	A:ASP 122[ OD2]	2.73	B:LYS 169[ NZ ]
13	A:LYS 169[ NZ ]	2.73	B:ASP 122[ OD2]			13	A:GLU 43[ OE1]	2.61	B:ARG 252[ NH1]
14	A:THR 170[ N ]	3.87	B:GLN 123[ OE1]			14	A:GLU 43[ OE2]	3.17	B:ARG 252[ NH1]
15	A:GLN 123[ NE2]	3.07	B:THR 170[ O ]			15	A:GLU 43[ OE1]	3.62	B:ARG 252[ NH2]
16	A:ARG 252[ NH1]	2.73	B:THR 250[ O ]			16	A:GLU 43[ OE2]	2.58	B:ARG 252[ NH2]
17	A:THR 7[ N ]	3.01	B:GLN 305[ OE1]			17	A:GLU 2[ OE2]	2.66	B:LYS 331[ NZ ]
18	A:THR 7[ OG1]	3.31	B:SER 307[ OG ]			18	A:GLU 2[ OE1]	2.77	B:LYS 331[ NZ ]
19	A:GLN 171[ NE2]	2.88	B:TYR 308[ O ]
20	A:THR 7[ OG1]	2.69	B:SER 317[ OG ]
21	A:GLN 305[ OE1]	3.01	B:THR 7[ N ]
22	A:ASN 95[ O ]	2.85	B:LYS 47[ NZ ]
23	A:ASN 95[ OD1]	2.78	B:LYS 47[ NZ ]
24	A:GLU 97[ OE2]	2.69	B:THR 48[ OG1]
25	A:GLU 9[ OE2]	2.77	B:GLN 123[ NE2]
26	A:THR 170[ O ]	3.07	B:GLN 123[ NE2]
27	A:ASP 122[ OD1]	2.69	B:LYS 169[ NZ ]
28	A:ASP 122[ OD2]	2.73	B:LYS 169[ NZ ]
29	A:GLN 123[ OE1]	3.87	B:THR 170[ N ]
30	A:TYR 308[ O ]	2.88	B:GLN 171[ NE2]
31	A:GLU 56[ OE2]	2.85	B:ALA 247[ N ]
32	A:GLU 43[ OE1]	2.61	B:ARG 252[ NH1]
33	A:THR 250[ O ]	2.73	B:ARG 252[ NH1]
34	A:GLU 43[ OE2]	2.58	B:ARG 252[ NH2]
35	A:THR 7[ O ]	2.83	B:GLN 305[ NE2]
36	A:GLU 2[ OE2]	2.66	B:LYS 331[ NZ ]
